# Supplementary material for: Omega-3 fatty acid deficiency disrupts endocytosis, neuritogenesis, and mitochondrial protein pathways in the mouse hippocampus
Source: Front Genet. 2013 Oct 28;4:208. doi: 10.3389/fgene.2013.00208 (PMC3809566; doi:10.3389/fgene.2013.00208)
Supplement: Supplementary Table S1 — List of 114 proteins significantly differentially expressed as a consequence of dietary n-3 deficiency in the mouse hippocampus. The table is ordered p-value, and proteins that were significant after permutation based FDR at 5% threshold are marked with an *. Further details on fold change, protein name, and the fold change of proteins that were significant in the haloperidol treated mouse hippocampus are also provided for each protein entry. In addition, IPA information on the most significant canonical pathways and neurological diseases are included. [file DataSheet1.XLSX]

## Sheet: Table 3
Supplementary Table 1: List of 114 proteins significantly differentially expressed as a consequence of dietary n-3 deficiency in the mouse hippocampus. The table is ordered p-value, and proteins that were significant after permutation based FDR at 5% threshold are marked with an *. Further details on fold change, protein name, and the fold change of proteins that were significant in the haloperid…
Gene Symbol	Protein Names	p-value	Fold Change	Haloperidol Change	Canonical Pathway	Neurological Disease
SEPT11*	Septin-11	3.36345e-06	-1.55879
TOMM70A*	Mitochondrial import receptor TOM70	1.20132e-05	-1.1685
RTN3*	Reticulon-3	3.52975e-05	1.40284	1.47		Alz	PMID: 17476306
CAP1*	Adenylyl cyclase-associated protein 1	0.00012505	-1.23806
RPS4X*	40S ribosomal protein S4	0.000174012	-1.24937			PkD	PMID: 17213182
DLGAP4*	Disks large-associated protein 4	0.000279078	-1.94973
ILF2	Interleukin enhancer-binding factor 2	0.00119198	-1.24223	-1.34
ARL6IP5	Addicsin	0.00128626	-1.3103			PkD	PMID: 17213182
USP5	Deubiquitinating enzyme 5	0.00131472	1.14212
LGALSL	Galectin-related protein A	0.00154188	-1.27014
NSFL1C	NSFL1 cofactor p47	0.00154766	1.21695	-1.12
NME2	nm23-M2	0.00220537	1.39871
RAB1A	Ras-related protein Rab-1A	0.00224024	1.17726
ATPIF1	ATPase inhibitor, mitochondrial	0.00239585	-1.42741
ATP5B	ATP synthase subunit beta	0.00277903	1.10989	-1.15	Mt Dys
CADM2	Cell adhesion molecule 2	0.00295648	-1.27142
MYO5A	Myosin Va	0.00305913	1.61467			HtD	PMID: 10814708
ARPC5L	Actin-related protein 2/3 complex	0.00332421	-1.16594	3.56	CME
NDUFA13	Cell death regulatory protein GRIM-19	0.003397	1.12475		Mt Dys	HtD	PMID: 17055784
SEC31B	Protein transport protein Sec31B	0.00367529	-2.34549
ACO2	Aconitate hydratase, mitochondrial	0.00381717	1.09509
TUBA4A	Alpha-tubulin 4	0.00424721	1.34491	1.27	14-3-3
NDUFV1	Complex I-51kD	0.0042547	1.16285		Mt Dys	Scz	PMID: 12399953
COG2	Putative uncharacterized protein	0.00473118	1.51104
HSPA8	Heat shock 70 kDa protein 8	0.00510058	1.10316	-1.17	CME	HtD	PMID: 15115766
SLC1A2	Putative uncharacterized protein	0.00529347	1.23129			Scz/Alz/HtD	PMID: 11532723; PMID: 17329232; PMID: 19403814; PMID: 19295912; PMID: 17117171;PMID: 17188796
UQCR10	Complex III subunit 9	0.00556737	1.22387		Mt Dys	HtD	PMID: 17055784
ATP6V1E1	Vacuolar proton pump subunit E 1	0.00566491	-1.47794		OxdP	PkD	PMID: 17213182
RPS3A	40S ribosomal protein S3a	0.00595074	-1.24477	2.35		Alz/PkD	PMID: 16385451;PMID: 17213182
DLG3	Disks large homolog 3	0.00617782	-1.33796			Scz	PMID: 15054476; PMID: 12777268
MPST	3-mercaptopyruvate sulfurtransferase	0.00686574	1.34308
CLTC	Clathrin, heavy polypeptide (Hc)	0.00773042	1.08067		CME
ARL3	ADP-ribosylation factor-like protein 3	0.00798377	-1.17398	2.35		HtD	PMID: 10814708
SEPT6	Septin-6	0.00820356	-1.15735	-1.24		HtD	PMID: 16467349
OGDH	2-oxoglutarate dehydrogenase complex component E1	0.00843449	1.08441		Mt Dys
ASPM	Asp (Abnormal spindle)-like	0.00859022	1.31135
KIAA1045	Protein KIAA1045	0.0087114	1.30228
SEPT7	Septin-7	0.00874249	-1.12992
DSTN	Actin-depolymerizing factor	0.00874836	1.3759	1.59
LSAMP	Limbic system-associated membrane protein	0.00935679	-1.26131
YWHAE	14-3-3 protein epsilon	0.00939167	1.24618		14-3-3	Scz	PMID: 21184166
ATP6V1G2	Vacuolar proton pump subunit G 2	0.00969993	-1.24146		OxdP	Alz	PMID: 1825626
Aldoart2	Fructose-bisphosphate aldolase	0.0103622	1.69275
HSP90AB1	Heat shock 84 kDa	0.0106459	-1.13994
ELAVL1	Elav-like generic protein	0.0107416	-1.15515
SNAP47	Synaptosomal-associated 47 kDa protein	0.0108112	2.09895
STMN1	Leukemia-associated gene protein	0.0109647	1.21585	-1.27		PkD	PMID: 17213182
IVD	Isovaleryl-CoA dehydrogenase	0.011051	2.01009
PPA1	Pyrophosphatase A1	0.0115354	-1.23278		OxdP
PRKCE	nPKC-epsilon	0.0120304	1.60875		14-3-3	Alz	PMID: 16110345
PRKACA	cAMP-dependent protein kinase, alpha	0.0124951	1.36606	-1.22		Alz	PMID: 17908236
ATP5A1	ATP synthase subunit alpha	0.0137097	1.15077	-1.23	Mt Dys	AlzD	PMID: 18256261
UQCRC1	Complex III subunit 1	0.0142421	1.09148	-1.11	Mt Dys	HtD	PMID: 17055784
CASKIN1	Caskin-1	0.0142475	-2.73933	1.4
SH3GL2	SH3-domain GRB2-like 2	0.0145063	1.38786		CME	Alz/PkD	PMID: 18167351; PMID: 19498008;PMID: 19498008
VAPA	33 kDa VAMP-associated protein	0.0151851	-1.292
RHOB	Rho-related GTP-binding protein RhoB	0.0158238	1.66645
SNCB	Beta-synuclein	0.0160088	1.18229			Scz/PkD	PMID: 11296301; PMID: 19498008
CST3	Cystatin-3	0.0174467	-2.35738			Alz	PMID: 16973241; PMID: 11549598
RAB3A	Ras-related protein Rab-3A	0.0181772	1.21121			HtD	PMID: 11704347
SLC44A1	Solute carrier family 44, member 1	0.0182332	-1.33771
SRCIN1	P140 gene	0.0184592	-1.17289
PSAP	Prosaposin	0.0188417	1.15975			Scz/Alz	PMID: 17329232; PMID: 15851850
DYNC1I1	Cytoplasmic dynein 1	0.0194286	1.59134			HtD	PMID: 16467349
SHANK3	Proline-rich synapse-associated protein 2	0.0194352	1.68239			Scz	PMID: 20385823
PRKAR2A	cAMP-dependent protein kinase type II-alpha regulatory chain	0.0206852	-1.39816			Alz	PMID: 17908236
VPS26B	Vacuolar protein sorting-associated protein 26B	0.0207534	-1.18959		OxdP
GDI2	Rab GDP dissociation inhibitor beta	0.020784	1.10455	-1.17
GJA1	Connexin-43	0.0217449	1.32975			HtD	PMID: 16467349
PIP5K1C	Phosphatidylinositol-4-phosphate 5-kinase	0.0223997	-1.4131		CME
BANP	Btg3-associated nuclear protein	0.0240883	1.24325			HtD	PMID: 15888475
NDUFA8	Complex I-19kD	0.0244975	1.10212		Mt Dys	HtD	PMID: 17055784
RTN4	Neurite outgrowth inhibitor	0.0246177	1.75647			Scz/PkD	PMID: 17329232
UBC	Ubc protein	0.024668	1.35417		CME
RPS18	40S ribosomal protein S18	0.0247926	-1.139	2.39
EEF1G	eEF-1B gamma	0.0255294	-1.25095			Alz	PMID: 15851850
UBE2V1	Novel protein, possible orthologue of human TMEM189-UBE2V1	0.0260246	1.16983
GRB2	Adapter protein GRB2	0.028622	-1.53494		CME
RPS25	40S ribosomal protein S25	0.030041	1.30523
HSP60	60 kDa chaperonin	0.0300435	1.12607	-1.2		Alz	PMID: 15851850
PPP3CB	Calmodulin-dependent calcineurin A	0.0306124	-1.1665		CME	Scz	PMID: 16489374
CORO1A	Coronin-1A	0.030921	-1.14213
PYGB	Glycogen phosphorylase, brain form	0.0311588	1.16018	-1.2
COX4I1	Cytochrome c oxidase polypeptide IV	0.0311959	1.07362		Mt Dys
PSMA7	Proteasome subunit alpha type-7	0.0334718	-1.12235
GLUL	Glutamate decarboxylase	0.0335389	1.11663
PDHA1	PDHE1-A type I	0.0340401	1.1471		Mt Dys
SARS	Putative uncharacterized protein	0.0353707	-1.16025
SYN2	Synapsin II	0.0370016	1.11072			Scz/PkD	PMID: 16489374; PMID: 17329232; PMID: 12140780; PMID: 19498008
HBB	Beta-globin	0.0370288	5.91464
YWHAZ	14-3-3 protein zeta/delta	0.0375642	1.08637		14-3-3	Alz/HtD	PMID: 18256261; PMID: 16467349
Gsta4	Glutathione S-transferase 5.7	0.0375866	-1.21941
Ywhaq	14-3-3 protein tau	0.0376378	1.3764		14-3-3
DNM1L	Dynamin-1-like protein	0.0380665	-1.17288		CME	Alz	PMID: 19605646; PMID: 18599615
BCAN	Brevican core protein	0.0386588	1.22397
PKM2	Pyruvate kinase isozymes M1/M2	0.0397585	1.07619	-1.15			PMID: 15888475
ATP8A1	ATPase, aminophospholipid transporter	0.0397772	-1.17876
PEA15	15 kDa phosphoprotein enriched in astrocytes	0.0410322	-1.1212
ABI2	Abi2 protein	0.0412325	1.39134
SUCLG1	Succinyl-CoA ligase [GDP-forming] subunit alpha, mitochondrial	0.0414268	-1.15725
PPP2R4	Phosphotyrosyl phosphatase activator	0.0414475	-1.1537
ANK2	Ankyrin-2	0.0420914	-1.1115
PPAP2B	Lipid phosphate phosphohydrolase 3	0.0422986	1.21742
HAPLN4	Brain link protein 2	0.0429754	-1.12989
AK5	Adenylate kinase isoenzyme 5	0.0434326	-1.19602
RALA	Ras-related protein Ral-A	0.0441626	-1.19987
MYEF2	Myelin expression factor 2	0.0451944	-1.99523			HtD	PMID: 10814708
NAPG	Gamma-soluble NSF attachment protein	0.0472842	-1.07672	-1.29
CTNNA2	Alpha N-catenin	0.04738	1.49983	-1.6
TAGLN3	Neuronal protein NP25	0.0473835	1.14254
RPLP0	60S acidic ribosomal protein P0	0.0489502	-1.11118
PCMT1	L-isoaspartyl protein carboxyl methyltransferase	0.0494421	-1.17721			HtD	PMID: 16467349
APOE	Apolipoprotein E	0.0496887	-1.2927		CME	Scz/AlzD/HtD	PMID: 17329232; PMID: 15459709; PMID: 15084661; PMID: 1870200; PMID: 21559182; PMID: 20413864; PMID: 16467349
TUBA1A	Alpha-tubulin 1	0.0497379	1.10072		14-3-3	HtD/PkD	PMID: 10814708; PMID: 17213182
